# Supplementary material for: Generation of a scFv Derived from an IgM-Producing Hybridoma for the Detection of REST Expression in Premalignant Lesions and Invasive Squamous Cell Carcinoma
Source: Int J Mol Sci. 2025 Dec 11;26(24):11946. doi: 10.3390/ijms262411946 (PMC12732971; doi:10.3390/ijms262411946)
Supplement: Supplementary file 1 [file ijms-26-11946-s001.zip]

Archive with 1 entries (1 files):
- ijms-3952096-supplementary.pdf
